# Supplementary material for: Technology-Facilitated Online Sexual Violence, Consent Negotiation, and Coping Among Adult Women: A Qualitative Study
Source: Healthcare (Basel). 2026 Mar 27;14(7):863. doi: 10.3390/healthcare14070863 (PMC13073261; doi:10.3390/healthcare14070863)
Supplement: Supplementary file 1 [file healthcare-14-00863-s001.zip]

Archive with 1 entries (1 files):
- healthcare-4165169-supplementary.pdf
